# Supplementary material for: Lung Cancer Incidence by Detailed Race–Ethnicity
Source: Cancers (Basel). 2023 Apr 5;15(7):2164. doi: 10.3390/cancers15072164 (PMC10093016; doi:10.3390/cancers15072164)
Supplement: Supplementary file 1 [file cancers-15-02164-s001.zip]

Archive with 1 entries (1 files):
- cancers-2265161-supplementary.pdf
